# Supplementary material for: Luminescent Alendronic Acid-Conjugated Micellar Nanostructures for Potential Application in the Bone-Targeted Delivery of Cholecalciferol
Source: Molecules. 2024 May 17;29(10):2367. doi: 10.3390/molecules29102367 (PMC11123821; doi:10.3390/molecules29102367)
Supplement: Supplementary file 1 [file molecules-29-02367-s001.zip]

Archive with 1 entries (1 files):
- molecules-2974168-supplementary.pdf
